# Supplementary material for: TCR-T Cell Recognition of an NY-ESO-1 Epitope Presented by HLA-A2 Supertype: Implications for Cancer Immunotherapy
Source: Vaccines (Basel). 2025 Aug 25;13(9):898. doi: 10.3390/vaccines13090898 (PMC12474311; doi:10.3390/vaccines13090898)
Supplement: Supplementary file 1 [file vaccines-13-00898-s001.zip]

Archive with 1 entries (1 files):
- vaccines-3766646-supplementary.pdf
